# Supplementary material for: An efficient computer-aided structural elucidation strategy for mixtures using an iterative dynamic programming algorithm
Source: J Cheminform. 2017 Nov 15;9:57. doi: 10.1186/s13321-017-0244-9 (PMC5688056; doi:10.1186/s13321-017-0244-9)
Supplement: Supplementary file 2 — Additional file 2. The source code of the IDPforCSCCP algorithm. The java source code of the IDPforCSCCP algorithm was provided in the file. [file 13321_2017_244_MOESM2_ESM.zip]

Archive with 1 entries (1 files):
- IDPforCSCCP.java
