# Supplementary material for: An efficient computer-aided structural elucidation strategy for mixtures using an iterative dynamic programming algorithm
Source: J Cheminform. 2017 Nov 15;9:57. doi: 10.1186/s13321-017-0244-9 (PMC5688056; doi:10.1186/s13321-017-0244-9)
Supplement: Supplementary file 2 — Additional file 2. The source code of the IDPforCSCCP algorithm. The java source code of the IDPforCSCCP algorithm was provided in the file. [file 13321_2017_244_MOESM2_ESM.zip › IDPforCSCCP.java]

// The source code of IDPforCSCCP algorithm.

public void IterativeDynamicProgrammingSearch( double[] curMWRange,  /*The maximal and minimum of ragnes of targeted moleclar weights*/ 
			                       SideChainsDistributionGroup SCGroup, /* This structues stores all the side chain information */
			                       int consideredConfig,/*In a IDPforCSCCP, we only consider one configuration ( ie. consideredConfig-th item in SCGroup) of possible side chains in SCGroup*/
			                       int numbersOfSubstitutionPositions, /*number of considered positions on the scaffold that can be linked to the side chains) */
			                       double [][] ProbArray, /* pij, the probabilties of each considered side chains */
			                       double [][] MWArray /* wij, the molecular weight of each considered side chains */
			                     )
{
	//preprocessing of the input data.
	double[][] MW_matrix = null; // molecular weight matrix
	double[][] Prob_matrix = null; // probability matrix
	int [] MW_matrixPositionMap = null;
	MW_matrix = this.RetrieveMolecularWeight(SCGroup, consideredConfig);
	MW_matrixPositionMap = new int[MW_matrix.length];
	Prob_matrix = this.RetrieveProbability(MW_matrixPositionMap, SCGroup, consideredConfig);
	
	// calculate the total molecular weights of side chains which will not be substituted by the possible side chains on the scaffolds.
	double diff = 0.0f;
	for( int i = 0 ; i < MWArray.length; i++){
		boolean haveflag=false;
		for( int j = 0 ; j < MW_matrixPositionMap.length; j++){
			if( i == MW_matrixPositionMap[j]){
				haveflag=true;
				break;
			}
		}
		if( !haveflag )
			diff += MWArray[i][0];
	}
	double [] newtargetMWRange = new double[2];
	
	
	newtargetMWRange[0] = curMWRange[0] - diff; // (delete the molecular weights of un-substituted parts.)
	newtargetMWRange[1] = curMWRange[1] - diff;
	if( newtargetMWRange[0] < 0.0 )
		return;
	int numbersOfSubsPositions = MW_matrixPositionMap.length;
	
	
	int prev_numbersOfOutputRealResult=-1;
	boolean startFlag = true;
	int numbersOfTopTargetResults = 10;
	int numbersOfTopResults = 10*numbersOfTopTargetResults; //initially
	
	if( numbersOfTopResults <= 0 )
		numbersOfTopResults = 10;
	
	List<OutputEntry> temp_configurationResult;
	temp_configurationResult = new ArrayList<OutputEntry>(); // to store the output configurations of this algorithm.
	int iterations=0;
	
	
	// the main block of the IDP algorithm
	while( startFlag || (!startFlag && numbersOfTopResults < K) ){
		temp_configurationResult.clear(); //initilized the structures of output result
		startFlag = false;
		iterations++; // a counter for calculation of the number of iterations in the while loop
		
		double MULTIPLIER = 1.0f;
		int targetWeight = (int)(newtargetMWRange[1]*MULTIPLIER); // directly convert the floating point values of targeted molecular weight to integer values.
		
		List<DPResultItem> currentResult;
		currentResult = new ArrayList<DPResultItem>();
		
		//dynamic programming cost matrix[previous all i items][total weight is given w][top R probabilitis' combinatinos]
		double [][][] cost = null;
		cost = new double[numbersOfSubsPositions+1][targetWeight+1+(int)(0.5*numbersOfSubsPositions*MULTIPLIER)][numbersOfTopResults];
		//initialization of cost matrix
		for( int j = 0; j <= targetWeight+(int)(0.5*numbersOfSubsPositions*MULTIPLIER) ; j++ )
			for( int k = 0 ; k < numbersOfTopResults; k++)
				cost[0][j][k] = 0.0f;
		cost[0][0][0] = 1.0f;
		DPResultItemList [][][] DPCumulativeResultList = null;
		
		DPCumulativeResultList = new DPResultItemList[numbersOfSubsPositions+1][][];
		for( int i = 0 ; i <= numbersOfSubsPositions; i++ ){
			DPCumulativeResultList[i] = new DPResultItemList[targetWeight+1+(int)(0.5*numbersOfSubsPositions*MULTIPLIER)][];
			for( int j = 0; j <= targetWeight+(int)(0.5*numbersOfSubsPositions*MULTIPLIER) ; j++ ){
				DPCumulativeResultList[i][j] = new DPResultItemList[numbersOfTopResults];
				for( int k = 0 ; k < numbersOfTopResults; k++ )
					DPCumulativeResultList[i][j][k] = new DPResultItemList();
			}
		}
		
		//--------start computing and search!!
		// 1-th for-loop: for each possible substituted positions in one iteration of the while loop
		for( int i = 1 ; i <= numbersOfSubsPositions; i++ ){
			for( int j = 0 ; j < numbersOfTopResults; j++)
				cost[i][0][j] = 0; //initilaization
			if( i == 1 ){
				for( int k = 0; k < MW_matrix[i-1].length; k++){
					if( (int)(MW_matrix[i-1][k]*MULTIPLIER) > targetWeight )
						continue;
					cost[i][(int)(MW_matrix[i-1][k]*MULTIPLIER)][0] = Prob_matrix[i-1][k];
					DPResultItem tempResult;
					tempResult = new DPResultItem();
					tempResult.posi = i;
					tempResult.sidechainj = k;
					tempResult.resultr = 0;
					tempResult.cost = Prob_matrix[i-1][k];
					
					DPCumulativeResultList[i][(int)(MW_matrix[i-1][k]*MULTIPLIER)][0].nodes.add(tempResult);
				}// end of each side chain for the given i positions
				continue;
			}
			
			// 2-th for-loop: for each given weight
			for( int w = 1; w <= targetWeight+(int)(0.5*numbersOfSubsPositions*MULTIPLIER); w++){
				// for each side chain for given position i
				currentResult.clear();
				int testNonZero = 0;
				// 3-th for-loop: for each possible side chains
				for( int k = 0; k < MW_matrix[i-1].length; k++){
					// for each top R result
					if( w-(int)(MW_matrix[i-1][k]*MULTIPLIER) < 0 )
						continue;
					for( int r = 0 ; r < numbersOfTopResults; r++){
						DPResultItem tempResult;
						tempResult = new DPResultItem();
						tempResult.posi = i;
						tempResult.sidechainj = k;
						tempResult.resultr = r;
						// claculate and update the cost functions
						if(  cost[i-1][w-(int)(MW_matrix[i-1][k]*MULTIPLIER)][r] > 0.0f ){
							tempResult.cost = Prob_matrix[i-1][k]*cost[i-1][w-(int)(MW_matrix[i-1][k]*MULTIPLIER)][r]; 
							currentResult.add(tempResult);
						}
						
					} // end of each top R results
				}// end of each side chain for the given i positions
				
				// from non-zero currentResult, retrieve top R result
				Collections.sort( currentResult, new criteria6() );
				for( int tempi = 0; tempi < currentResult.size(); tempi++){
					if( tempi >= numbersOfTopResults)
						break;
					if( currentResult.get(tempi).cost != 0.0f ){
						cost[i][w][tempi] = currentResult.get(tempi).cost;
						DPCumulativeResultList[i][w][tempi].nodes.add(currentResult.get(tempi));
						for( int tempj = 0 ; tempj < DPCumulativeResultList[i-1][w-(int)(MW_matrix[i-1][currentResult.get(tempi).sidechainj]*MULTIPLIER)][currentResult.get(tempi).resultr].nodes.size(); tempj++)
							DPCumulativeResultList[i][w][tempi].nodes.add(DPCumulativeResultList[i-1][w-(int)(MW_matrix[i-1][currentResult.get(tempi).sidechainj]*MULTIPLIER)][currentResult.get(tempi).resultr].nodes.get(tempj));
					}
				}
			}// end of targetWeight (2-th for-loop)
		}// end of numbersOfSubsPositions (1-th for-loop)
		
		
		
		//----save the searched results
		int posLength = numbersOfSubstitutionPositions;
		int[] code = new int[ posLength ];
		for( int i = 0; i < posLength; i++ )
			code[ i ] = 0;
		int numbersOfOutputRealResult = 0;
		boolean terminalFlag = true;
		for( int w = (int)(newtargetMWRange[0]*MULTIPLIER - (0.5*numbersOfSubsPositions*MULTIPLIER)); w <= targetWeight+(int)(0.5*numbersOfSubsPositions*MULTIPLIER); w++ ){
			int numbersOfOutputResultBeforeVerified = 0;
			for( int r = 0 ; r < numbersOfTopResults; r++){
				if( cost[numbersOfSubsPositions][w][r] != 0.0f ){
					double weight=0.0f;
					String selectedPositions="";
					for( int indexi = 0; indexi < DPCumulativeResultList[numbersOfSubsPositions][w][r].nodes.size();indexi++){
						code[ MW_matrixPositionMap[DPCumulativeResultList[numbersOfSubsPositions][w][r].nodes.get(indexi).posi-1] ] = DPCumulativeResultList[numbersOfSubsPositions][w][r].nodes.get(indexi).sidechainj;
						weight += MW_matrix[DPCumulativeResultList[numbersOfSubsPositions][w][r].nodes.get(indexi).posi-1][DPCumulativeResultList[numbersOfSubsPositions][w][r].nodes.get(indexi).sidechainj];
						
					}
					numbersOfOutputResultBeforeVerified++;
					if( weight < newtargetMWRange[0] || weight > newtargetMWRange[1] ){
						continue;
					}
					
					OutputEntry tmpOutputEntry = new OutputEntry();
					tmpOutputEntry.posConfigNum = consideredConfig;
					tmpOutputEntry.configKey = this.WSS2Key( code );
					tmpOutputEntry.prob = cost[numbersOfSubsPositions][w][r];
					for( int p = 0 ; p < posLength; p++){
						boolean haveflag = false;
						for( int pp = 0 ; pp < MW_matrixPositionMap.length; pp++){
							if(p==MW_matrixPositionMap[pp]){
								haveflag = true;
								break;
							}
						}
						if(!haveflag)
							tmpOutputEntry.prob *= ProbArray[p][0];
					}
					tmpOutputEntry.sidechainWeight = weight;
					tmpOutputEntry.selectedPositions = selectedPositions;
					
					
						temp_configurationResult.add( tmpOutputEntry );
						numbersOfOutputRealResult++;
				}
			}//end r
			if( numbersOfOutputResultBeforeVerified >= numbersOfTopResults){
				terminalFlag = false;
				
			}
		}//end w
		
		// the first possible break condition of the while loop
		if( terminalFlag ){
			break;
		}
		
		// the second possible break condition of the while loop
		if( numbersOfOutputRealResult >=  numbersOfTopTargetResults){
			break;
		}
		
		numbersOfTopResults = numbersOfTopResults * 10;
			
	}//end while loop

			
	
	
	for( OutputEntry i : temp_configurationResult )
	{
		this.configurationResult.add(i);
	}
		
		
		
} //end_of_IterativeDynamicProgrammingSearch
